# Supplementary material for: Stress-induced pacemaker desynchronization in the sinoatrial node
Source: Front Cardiovasc Med. 2026 Jun 23;13:1852965. doi: 10.3389/fcvm.2026.1852965 (PMC13337363; doi:10.3389/fcvm.2026.1852965)
Supplement: Supplementary file 1 [file Datasheet1.zip]

Archive with 7 entries (7 files):
- Figure1.tif
- Figure_1_code.py
- README.txt
- panel_A_data.csv
- panel_B_data.csv
- panel_C_data.csv
- panel_D_data.csv
