# Supplementary material for: Stress-induced pacemaker desynchronization in the sinoatrial node
Source: Front Cardiovasc Med. 2026 Jun 23;13:1852965. doi: 10.3389/fcvm.2026.1852965 (PMC13337363; doi:10.3389/fcvm.2026.1852965)
Supplement: Supplementary file 1 [file Datasheet1.zip › Figure_1_code.py]

import numpy as np
import pandas as pd
import matplotlib.pyplot as plt
from matplotlib.patches import Circle
from pathlib import Path
from PIL import Image

BASE = Path(__file__).resolve().parent

plt.rcParams.update({
    'font.family': 'DejaVu Sans',
    'font.size': 10,
    'axes.titlesize': 11,
    'axes.labelsize': 10,
    'xtick.labelsize': 9,
    'ytick.labelsize': 9,
    'legend.fontsize': 9,
    'axes.spines.top': False,
    'axes.spines.right': False,
    'axes.linewidth': 0.8,
    'xtick.major.width': 0.8,
    'ytick.major.width': 0.8,
    'xtick.major.size': 3.5,
    'ytick.major.size': 3.5,
})

df_A = pd.read_csv(BASE / 'panel_A_data.csv')
df_B = pd.read_csv(BASE / 'panel_B_data.csv')
df_C = pd.read_csv(BASE / 'panel_C_data.csv')
df_D = pd.read_csv(BASE / 'panel_D_data.csv')


fig, axs = plt.subplots(2, 2, figsize=(10.6, 8.0))
fig.subplots_adjust(left=0.08, right=0.98, bottom=0.08, top=0.95, wspace=0.30, hspace=0.42)

# Panel A
ax = axs[0, 0]
bins = np.linspace(0.45, 1.65, 22)
ax.hist(df_A['omega_baseline'], bins=bins, density=True, alpha=0.55, label='Baseline')
ax.hist(df_A['omega_stress_conditioned'], bins=bins, density=True, alpha=0.55, label='Stress-conditioned')
ax.set_xlabel('Intrinsic frequency, $\\omega$ (normalized units)')
ax.set_ylabel('Density, $g(\\omega)$')
ax.set_title('Distribution of intrinsic pacemaker frequencies', pad=10)
ax.legend(frameon=False, loc='upper right')
ax.text(0.02, 0.97, '(A)', transform=ax.transAxes, va='top', ha='left', fontsize=12, fontweight='bold')
ax.text(0.04, 0.82, 'Narrow baseline distribution\nbroader stress-conditioned distribution',
        transform=ax.transAxes, va='top')

# Panel B
ax = axs[0, 1]
for K in sorted(df_B['K'].unique()):
    sub = df_B[df_B['K'] == K]
    ax.plot(sub['sigma_squared'], sub['coherence_R'],
            marker='o', linewidth=1.8, markersize=4.5, label=fr'$K={K}$')
ax.set_xlabel('Heterogeneity, $\\sigma_\\omega^2$')
ax.set_ylabel('Coherence, $R$')
ax.set_ylim(0, 1.02)
ax.set_title('Coherence declines with heterogeneity and is preserved by coupling', pad=10)
ax.legend(frameon=False, loc='upper right')
ax.text(0.02, 0.97, '(B)', transform=ax.transAxes, va='top', ha='left', fontsize=12, fontweight='bold')
ax.text(0.04, 0.14, 'Wider separation across coupling regimes', transform=ax.transAxes, va='bottom')

# Panel C
ax = axs[1, 0]
circle = Circle((0, 0), 1, fill=False, linewidth=1.0)
ax.add_patch(circle)
sub_base = df_C[df_C['condition'] == 'Baseline']
sub_stress = df_C[df_C['condition'] == 'Stress-conditioned']
ax.scatter(sub_base['cos_theta'], sub_base['sin_theta'], s=20, alpha=0.75, label='Baseline')
ax.scatter(sub_stress['cos_theta'], sub_stress['sin_theta'], s=20, alpha=0.75, label='Stress-conditioned')
tb = sub_base['theta'].to_numpy()
ts = sub_stress['theta'].to_numpy()
ob = np.mean(np.exp(1j * tb))
os = np.mean(np.exp(1j * ts))
ax.arrow(0, 0, np.real(ob), np.imag(ob), width=0.01, length_includes_head=True)
ax.arrow(0, 0, np.real(os), np.imag(os), width=0.01, length_includes_head=True)
ax.set_aspect('equal')
ax.set_xlim(-1.18, 1.18)
ax.set_ylim(-1.18, 1.18)
ax.set_xlabel('$\\cos(\\theta_i)$')
ax.set_ylabel('$\\sin(\\theta_i)$')
ax.set_title('Representative phase configurations', pad=10)
ax.legend(frameon=False, loc='upper right')
ax.text(0.02, 0.97, '(C)', transform=ax.transAxes, va='top', ha='left', fontsize=12, fontweight='bold')
ax.text(0.04, 0.82, 'Greater heterogeneity\nweaker phase alignment', transform=ax.transAxes, va='top')

# Panel D
ax = axs[1, 1]
ax.plot(df_D['time'], df_D['coherence_baseline_substrate'], linewidth=2.0, label='Baseline substrate')
ax.plot(df_D['time'], df_D['coherence_stress_conditioned_substrate'], linewidth=2.0, label='Stress-conditioned substrate')
pert = df_D['perturbation_window'] == 1
tmin = df_D.loc[pert, 'time'].min()
tmax = df_D.loc[pert, 'time'].max()
ax.axvspan(tmin, tmax, alpha=0.12)
ax.text((tmin + tmax) / 2, 0.50, 'Perturbation', ha='center', va='bottom')
ax.set_xlabel('Time')
ax.set_ylabel('Coherence, $R(t)$')
ax.set_ylim(0.42, 1.0)
ax.set_title('Schematic perturbation response from a common pre-perturbation baseline', pad=10)
ax.legend(frameon=False, loc='lower left')
ax.text(0.02, 0.97, '(D)', transform=ax.transAxes, va='top', ha='left', fontsize=12, fontweight='bold')

out_png = BASE / 'Figure_1_generated.png'
out_pdf = BASE / 'Figure_1_generated.pdf'
out_tif = BASE / 'Figure_1_generated_600dpi_LZW.tif'
fig.savefig(out_png, dpi=600, bbox_inches='tight')
fig.savefig(out_pdf, bbox_inches='tight')
# Save a 600-dpi RGB TIFF with LZW compression to avoid an oversized uncompressed file.
Image.open(out_png).convert('RGB').save(out_tif, compression='tiff_lzw', dpi=(600, 600))
print(f'Saved {out_png}, {out_pdf}, {out_tif}')
