# Supplementary material for: Stress-induced pacemaker desynchronization in the sinoatrial node
Source: Front Cardiovasc Med. 2026 Jun 23;13:1852965. doi: 10.3389/fcvm.2026.1852965 (PMC13337363; doi:10.3389/fcvm.2026.1852965)
Supplement: Supplementary file 1 [file Datasheet1.zip › README.txt]

Supplementary File: Source data and Python code for Figure 1

Contents:
- Figure_1_code.py: Python script used to generate Figure 1.
- panel_A_data.csv: Source data for Figure 1A.
- panel_B_data.csv: Source data for Figure 1B.
- panel_C_data.csv: Source data for Figure 1C.
- panel_D_data.csv: Source data for Figure 1D.
- Figure1.tif: Final Figure 1 image.

How to reproduce:
1. Install Python 3 with numpy, pandas, matplotlib, and pillow.
2. Keep all files in this folder.
3. Run:
   python Figure_1_code.py

The script outputs PNG, PDF, and 600-dpi LZW-compressed TIFF versions of Figure 1.
