# Supplementary material for: Stress-induced pacemaker desynchronization in the sinoatrial node
Source: Front Cardiovasc Med. 2026 Jun 23;13:1852965. doi: 10.3389/fcvm.2026.1852965 (PMC13337363; doi:10.3389/fcvm.2026.1852965)
Supplement: Supplementary file 1 [file Datasheet1.zip › panel_A_data.csv]

cell_id	omega_baseline	omega_stress_conditioned
1	1.0182830247852659	0.8657704513280644
2	0.9376009536255703	1.0822696142921369
3	1.0450270717483874	1.0895994031149179
4	1.0564338829834727	1.2946537635432787
5	0.8829378886807698	1.2003200242646241
6	0.9218692295882609	1.1142367906469117
7	1.0076704241900372	1.3133945204195212
8	0.9810254444593851	0.8360226502218869
9	0.9989919305497427	0.9348447241050455
10	0.9488173643455852	0.8832163305470055
11	1.0527638784917697	0.9798342354319618
12	1.0466675161257368	0.8021964934398644
13	1.0039618418536729	1.1643271704265927
14	1.067634472418082	1.009999914522221
15	1.0280505605351227	0.7852548669895216
16	0.9484424522270057	0.8671957653826425
17	1.0221250470449499	1.1064324925410352
18	0.94246704395026	1.2008627822209887
19	1.0527070180784364	1.4094115605045217
20	0.9970044453408248	1.5744952438813193
21	0.9889082581872843	1.1245936979896793
22	0.9591442273357635	0.8718831383942645
23	1.0733524803204417	0.6662316694683644
24	0.9907282310758718	1.0981880632218906
25	0.9743003306702136	0.9036706028441414
26	0.9788719869707062	0.9752356931676567
27	1.0319385511332009	0.9398225761692346
28	1.0219266438618446	1.0246576404450507
29	1.0247639566957594	1.2418764415417758
30	1.025849260180473	1.078268742140162
31	1.1284988560522278	1.0214457293330361
32	0.9756150990169231	0.863582324491354
33	0.9692654362557077	0.7485570699532158
34	0.9511736363051273	0.9624645763668005
35	1.0369587653545298	1.0403191408527024
36	1.0677383375632534	1.368227384444379
37	0.9931631525407075	1.0734494138651196
38	0.9495906113822483	1.2268931119841504
39	0.9505311270585256	0.9601267922629527
40	1.039035567269482	0.8367101220449357
41	1.0445952502722065	0.8762789827981732
42	1.0325892560983116	0.9194593083835645
43	0.9600694175626784	1.4331245518383295
44	1.0139296793840031	0.9021503977396106
45	1.0070011485484438	1.2009280566725422
46	1.0131213158037409	0.8874731079443353
47	1.0522857266768915	1.217683142317364
48	1.013415732926481	1.1192911738990554
49	1.0407348137843138	1.0218051784215438
50	1.0040547441693335	1.0426627452956219
51	1.0173471639213991	0.9321382148227098
52	1.0378772935503124	1.1302929962667745
53	0.91257065080866	0.9681029735386597
54	0.9808197270185619	0.8293909625218954
55	0.9717776407424322	0.8199712366224685
56	0.9616673291053995	1.0810658251899816
57	0.9834914649263989	1.3342364261538784
58	1.0896964786740637	1.0787984904432188
59	0.9480501330584055	1.0286451013002211
60	1.058096701275489	1.1014487051284578
61	0.8990278137030517	1.2850803135072284
62	0.9799068982008535	1.0894888502454942
63	1.0097651839063004	0.9760330984499274
64	1.0351733398815566	1.24913196781078
65	1.0426735947875714	1.1271761589230904
66	1.0476008341119956	1.3264360785592786
67	0.9790764956650937	1.082982198699943
68	0.972258892440126	0.8295955742903101
69	1.0514785528754291	0.8037313441357803
70	0.9885217405071031	1.347167027801625
71	0.9234588205997247	1.3602598297409936
72	0.9320027671597911	1.0176865416091319
73	0.9448328628399033	0.9810262821955222
74	1.0298296446432258	1.3130599726035963
75	1.008545544164234	0.8507317772321722
76	1.041429121244066	0.8889491365879513
77	0.9743648412198079	1.165798823044028
78	1.0095123814646028	0.9789710778852739
79	1.0375354236380403	1.0490780639903872
80	0.9814392076167857	1.0205802782655877
81	1.0274065142534448	1.110763418783808
82	0.960284443536001	1.303346735036469
83	0.9782167692060957	1.0663052832423143
84	0.9770957263601002	1.1659089827898343
85	0.9282496212646576	0.680969021814416
86	1.029218348847135	1.0412306876525788
87	0.9718358595878366	0.8982185513472832
88	1.0007496471236612	0.830613649123747
89	1.0288447995343546	0.8919325739528249
90	1.0267918705617967	0.9898577806738539
91	1.0399231065383672	1.2148624576240823
92	0.9940908709294346	0.8112493108068786
93	0.9746021012773508	1.0555136686669953
94	0.9952169073456161	0.9628495019999559
95	0.8987599339625182	0.9910188430148471
96	0.9131732516546147	1.2304964085548287
97	0.9206380232587359	1.1468607786607068
98	0.9401651903439111	1.2907316593396938
99	1.0239864536034062	1.022188977735018
100	0.9456712566783964	0.9247303298992735
101	0.9773102467576367	1.0097054129615102
102	1.077953697867164	1.09364942242882
103	0.9786241617363145	1.081783204521668
104	1.0442509341080253	0.8548101469979941
105	0.9439829391994073	1.0662881606930175
106	0.9876737465279422	1.0910810994250029
107	0.9429986767053651	1.5031453267561057
108	0.9796580154459662	1.3878320300307005
109	1.0504184882474437	0.8964161968994124
110	0.8963607746084591	0.9982709949211483
111	1.0260654186127514	0.7865804396693394
112	1.0142641361399367	0.9436727374865725
113	0.9643510026581923	1.1068089006462614
114	0.9132365287366927	1.267053651759882
115	1.0043277704628322	0.9187649092061505
116	0.9682304374561719	0.9322536407877967
117	1.0139605726812821	0.6634879746470421
118	1.0013111287314065	1.0207201343019168
119	1.096106733479255	0.8587654058652787
120	0.9856386623516186	0.9547009030741068
