# Supplementary material for: Stress-induced pacemaker desynchronization in the sinoatrial node
Source: Front Cardiovasc Med. 2026 Jun 23;13:1852965. doi: 10.3389/fcvm.2026.1852965 (PMC13337363; doi:10.3389/fcvm.2026.1852965)
Supplement: Supplementary file 1 [file Datasheet1.zip › panel_B_data.csv]

K	sigma	sigma_squared	coherence_R
0.3	0.03	0.0009	0.9945903498001863
0.3	0.06	0.0036	0.9765679123608418
0.3	0.09	0.0081	0.9469497057904384
0.3	0.1199999999999999	0.0143999999999999	0.8775236084772785
0.3	0.1499999999999999	0.0224999999999999	0.6898754091295137
0.3	0.1799999999999999	0.0323999999999999	0.3188655345627068
0.3	0.2099999999999999	0.0440999999999999	0.2787634221807546
0.3	0.2399999999999999	0.0575999999999999	0.1960746354496465
0.3	0.2699999999999999	0.0728999999999999	0.1535837169395202
0.3	0.2999999999999999	0.0899999999999999	0.1402151066167543
0.3	0.3299999999999999	0.1088999999999999	0.1296794122419765
0.3	0.36	0.1296	0.1451784398047163
1.0	0.03	0.0009	0.999523467687187
1.0	0.06	0.0036	0.99829666120545
1.0	0.09	0.0081	0.9960374018346696
1.0	0.1199999999999999	0.0143999999999999	0.9924424881708608
1.0	0.1499999999999999	0.0224999999999999	0.9887026844830252
1.0	0.1799999999999999	0.0323999999999999	0.983579386216222
1.0	0.2099999999999999	0.0440999999999999	0.977197660189008
1.0	0.2399999999999999	0.0575999999999999	0.9672247711899168
1.0	0.2699999999999999	0.0728999999999999	0.9553626518924476
1.0	0.2999999999999999	0.0899999999999999	0.937153162012732
1.0	0.3299999999999999	0.1088999999999999	0.93159136332182
1.0	0.36	0.1296	0.8974521677190523
2.0	0.03	0.0009	0.9998879319542014
2.0	0.06	0.0036	0.9995462768235612
2.0	0.09	0.0081	0.9989430905996608
2.0	0.1199999999999999	0.0143999999999999	0.9983187842054912
2.0	0.1499999999999999	0.0224999999999999	0.9973857464576182
2.0	0.1799999999999999	0.0323999999999999	0.9956213176844824
2.0	0.2099999999999999	0.0440999999999999	0.9942988374856718
2.0	0.2399999999999999	0.0575999999999999	0.9929877612511674
2.0	0.2699999999999999	0.0728999999999999	0.9912351794399408
2.0	0.2999999999999999	0.0899999999999999	0.9891651743983958
2.0	0.3299999999999999	0.1088999999999999	0.9855761419645652
2.0	0.36	0.1296	0.9812505992968148
