# Supplementary material for: Stress-induced pacemaker desynchronization in the sinoatrial node
Source: Front Cardiovasc Med. 2026 Jun 23;13:1852965. doi: 10.3389/fcvm.2026.1852965 (PMC13337363; doi:10.3389/fcvm.2026.1852965)
Supplement: Supplementary file 1 [file Datasheet1.zip › panel_C_data.csv]

condition	cell_id	theta	cos_theta	sin_theta
Baseline	1	98.31471158602355	-0.6015635659565131	-0.7988249345843456
Baseline	2	98.23390460076925	-0.6640810064480485	-0.7476606294803458
Baseline	3	98.34150270235031	-0.5799488369140363	-0.8146528994375805
Baseline	4	98.35293912438995	-0.5705943997824808	-0.8212320201604846
Baseline	5	98.17896961501324	-0.7041312796851599	-0.7100698141513546
Baseline	6	98.21812016208597	-0.6757991940885335	-0.7370857814863129
Baseline	7	104.58727104853645	-0.6100176353736879	-0.792387837194069
Baseline	8	98.27741047404459	-0.6309352638538902	-0.7758354805147945
Baseline	9	98.29539742035044	-0.6168790446179726	-0.7870579675673307
Baseline	10	98.2451494041596	-0.6556319022239862	-0.7550806637612683
Baseline	11	98.34925880548407	-0.5736129244153624	-0.8191264938601704
Baseline	12	98.34314697734754	-0.5786085401373242	-0.815605393116153
Baseline	13	98.3003728932302	-0.6129554396959144	-0.7901174779405834
Baseline	14	98.36417645178686	-0.561330114680497	-0.827591990266206
Baseline	15	98.32449347249175	-0.5937208955857217	-0.8046710496500347
Baseline	16	98.24477364828097	-0.6559155819304155	-0.7548342529197283
Baseline	17	104.60174425793228	-0.5984857504293053	-0.8011334511384924
Baseline	18	98.23878384047921	-0.660425100623813	-0.7508919272878265
Baseline	19	98.34920179141977	-0.5736596252136308	-0.8190937885247066
Baseline	20	98.29340773609145	-0.6184438193703161	-0.7858290159332728
Baseline	21	98.28530253327045	-0.624792739179834	-0.7807906461197904
Baseline	22	98.25549704822426	-0.6477836355418833	-0.7618243639607101
Baseline	23	98.36991660907647	-0.5565703848509925	-0.8308004614267003
Baseline	24	98.28712455667691	-0.623369084050597	-0.7819277364628523
Baseline	25	98.27067673481106	-0.6361451939151834	-0.7715693696995842
Baseline	26	98.27525434506609	-0.6326065973454271	-0.7744733003758365
Baseline	27	98.32838796794373	-0.5905826132593908	-0.8069771848792932
Baseline	28	98.31836026282544	-0.5986449141599438	-0.8010145234328985
Baseline	29	104.60438705477212	-0.5963664299176588	-0.8027123278405945
Baseline	30	98.3222887063377	-0.5954935626076012	-0.8033600792253166
Baseline	31	104.70862149471512	-0.5096108137586142	-0.8604050316567675
Baseline	32	98.27199325869574	-0.6351288534101961	-0.7724062011440934
Baseline	33	98.26563474333423	-0.640027337696221	-0.7683521373702864
Baseline	34	98.24751082712976	-0.6538470110521322	-0.7566267812721097
Baseline	35	98.33341738918766	-0.5865165327720177	-0.8099372548445285
Baseline	36	98.3642806976797	-0.5612438385646736	-0.8276505021282778
Baseline	37	98.28956219321793	-0.6214611782643689	-0.7834449590815313
Baseline	38	98.24592437023664	-0.6550465435055113	-0.7555885294533542
Baseline	39	98.24686693890656	-0.6543340585524037	-0.7562056200652966
Baseline	40	98.33549829344663	-0.5848298622497532	-0.8111559851353712
Baseline	41	98.34106989462376	-0.5803013706536243	-0.8144018168063754
Baseline	42	98.32903981276108	-0.590056463931191	-0.807361981624735
Baseline	43	98.25642388891136	-0.6470772675920793	-0.7624244288882464
Baseline	44	98.31035257646072	-0.6050399253233507	-0.7961951323417609
Baseline	45	98.30341568584444	-0.6105484422311035	-0.7919789136644819
Baseline	46	98.30954320035201	-0.6056841483932803	-0.7957051667452629
Baseline	47	98.34877936729148	-0.5740055790004185	-0.8188513877843735
Baseline	48	98.30983798495187	-0.6054495604511343	-0.7958836785294244
Baseline	49	98.33720103379778	-0.5834478270845771	-0.8121506221571744
Baseline	50	98.30046590091457	-0.6128819500478527	-0.7901744840891417
Baseline	51	98.31377447516594	-0.6023118892269211	-0.7982608521629362
Baseline	52	98.33433770951808	-0.5857708827685842	-0.8104766948534137
Baseline	53	98.20878190821419	-0.6826527225645443	-0.73074295095828
Baseline	54	98.27720450464416	-0.6310950488383036	-0.7757055107009226
Baseline	55	98.26815056722704	-0.6380922755862856	-0.7699599001487777
Baseline	56	98.25802457787073	-0.6458560347753823	-0.7634592211403436
Baseline	57	98.27987946659438	-0.6290178107129909	-0.7773908886820298
Baseline	58	98.38633862739331	-0.5428525306684467	-0.8398280359376336
Baseline	59	98.24438043891294	-0.656212339115587	-0.7545762824211015
Baseline	60	98.3546068815708	-0.5692239912891758	-0.8221824905340787
Baseline	61	98.19516791497499	-0.6925374841282335	-0.7213818912873659
Baseline	62	98.27629054971567	-0.6318037450330429	-0.775128394372327
Baseline	63	98.30618297617765	-0.6083544716797515	-0.7936654438661485
Baseline	64	98.33162857800738	-0.5879644184352608	-0.8088867922361481
Baseline	65	98.3391439588557	-0.5818687790376544	-0.8132826839305195
Baseline	66	98.3440825352831	-0.5778452409318786	-0.816146357911606
Baseline	67	98.27545911080969	-0.6324479984829986	-0.7746028202987961
Baseline	68	98.26863249399423	-0.6377211372155501	-0.7702673244715146
Baseline	69	104.63115535829836	-0.5746681006145438	-0.818386567665961
Baseline	70	98.28491557711973	-0.6250948241385456	-0.7805488202766057
Baseline	71	98.21971586028874	-0.6746221677532621	-0.7381632141849724
Baseline	72	98.22828954302345	-0.668268673160833	-0.7439200094579118
Baseline	73	98.24115558041238	-0.6586423244296693	-0.7524561704643549
Baseline	74	98.3262754698395	-0.5922860319839206	-0.8057277805293437
Baseline	75	98.30496188876727	-0.6093231527757069	-0.7929219983652065
Baseline	76	98.33789680563896	-0.5828826143733852	-0.8125563721128816
Baseline	77	98.27074133237326	-0.6360953510875992	-0.7716104615184685
Baseline	78	98.30592987208665	-0.6085553321622308	-0.7935114414404603
Baseline	79	98.33399516851236	-0.5860484698998046	-0.8102759967616576
Baseline	80	98.27782474200724	-0.6306138059393099	-0.7760967901999971
Baseline	81	98.32384839672099	-0.5942398458169036	-0.8042878872912999
Baseline	82	98.25663929396895	-0.6469130225033594	-0.7625637949152635
Baseline	83	98.27459829876024	-0.6331145515207621	-0.7740581145189709
Baseline	84	98.27347582001993	-0.633983016266626	-0.7733469694034308
Baseline	85	98.22452395677178	-0.671065223601627	-0.7413983178241628
Baseline	86	98.3256631613364	-0.5927792748938603	-0.8053649677359385
Baseline	87	104.5513941752196	-0.6380473852137424	-0.7699971001386344
Baseline	88	98.29715709013371	-0.6154931281459721	-0.7881422518841925
Baseline	89	104.60847430644604	-0.5930805704164785	-0.8051431158461609
Baseline	90	98.32323278260402	-0.5947348641604264	-0.8039219124716523
Baseline	91	98.33638764181913	-0.5841082308068254	-0.8116757817649363
Baseline	92	98.29049094025133	-0.6207332881602031	-0.7840218013357934
Baseline	93	98.27097891166096	-0.6359120144736382	-0.7717615628211082
Baseline	94	98.29161822263092	-0.619849079982332	-0.7847210447318567
Baseline	95	98.19489845302184	-0.6927318439567915	-0.7211952525968425
Baseline	96	98.2093872939462	-0.6822102161419578	-0.7311560852455126
Baseline	97	98.2168840947879	-0.6767097652228838	-0.7362498853324118
Baseline	98	98.23647593419192	-0.6621563284317168	-0.7493657296126027
Baseline	99	98.32042307941029	-0.5969912956080067	-0.8022477129716692
Baseline	100	98.24199600210238	-0.658009711415318	-0.7530094419614736
Baseline	101	98.27369061702564	-0.6338168890292238	-0.7734831292157034
Baseline	102	98.3745374909033	-0.5527254256716418	-0.8333634284128998
Baseline	103	98.27500620735204	-0.6327987539022756	-0.7743163029794267
Baseline	104	98.34072479855625	-0.5805823829579743	-0.8142015085952864
Baseline	105	98.24030356377793	-0.6592831904611667	-0.7518947231995614
Baseline	106	98.28406661695959	-0.6257572536470751	-0.7800178584545806
Baseline	107	98.23931682978396	-0.6600247894705121	-0.7512438201305925
Baseline	108	98.27604135756914	-0.6319968813229992	-0.7749709297760806
Baseline	109	98.34690722778792	-0.5755375762179326	-0.8177753348941184
Baseline	110	98.1924848029382	-0.6944705374230935	-0.7195211412121812
Baseline	111	98.32250519856986	-0.5953196274371236	-0.8034889801286165
Baseline	112	98.31068745548279	-0.6047732623552471	-0.7963977028722468
Baseline	113	98.26071271772689	-0.6438014185787356	-0.7651926119847261
Baseline	114	98.20945086167869	-0.6821637368291922	-0.731199450324761
Baseline	115	98.30073923725918	-0.6126659437504107	-0.7903419774808994
Baseline	116	98.26459820430517	-0.6408234207051847	-0.7676883114101098
Baseline	117	98.31038350867892	-0.6050152969523324	-0.7962138471878526
Baseline	118	98.29771919826766	-0.6150500097614984	-0.788488101046795
Baseline	119	98.39278615021874	-0.5374264744531321	-0.8433106097736924
Baseline	120	98.28202918728257	-0.6273451852848002	-0.7787413039642752
Stress-conditioned	1	101.6341246248725	0.4507779050071735	0.8926361410772833
Stress-conditioned	2	101.85545375575957	0.24382455798174216	0.9698193568520934
Stress-conditioned	3	101.86291942499186	0.23657747980883023	0.9716126265376045
Stress-conditioned	4	108.35760424828453	0.02733889383365155	0.999626222587199
Stress-conditioned	5	108.2594372253857	0.12518006674344961	0.9921340387720328
Stress-conditioned	6	101.88803497286845	0.21210285025566497	0.9772473488904552
Stress-conditioned	7	102.09419517458893	0.007565994892501305	0.9999713774510182
Stress-conditioned	8	101.60325011176867	0.47811840127052113	0.8782953912929983
Stress-conditioned	9	101.70519409009528	0.3862541911964397	0.9223923784286079
Stress-conditioned	10	107.93533320584433	0.4346173374333724	0.9006152175054151
Stress-conditioned	11	101.75115866518294	0.34346378907610253	0.9391659201618672
Stress-conditioned	12	101.56788832164219	0.5088711242618761	0.8608427143749631
Stress-conditioned	13	101.93925454776368	0.16179238009747182	0.9868248201896804
Stress-conditioned	14	101.78189493275096	0.31443965349456365	0.9492774643433914
Stress-conditioned	15	101.55006052606326	0.5241363740711674	0.8516343472262784
Stress-conditioned	16	101.63559927839492	0.44946108632316895	0.8932999114973632
Stress-conditioned	17	101.880075069836	0.21987484285889336	0.9755280895380599
Stress-conditioned	18	108.25999669228561	0.12462498102655278	0.992203917601685
Stress-conditioned	19	102.19750011055655	-0.09559267992428722	0.9954205340181067
Stress-conditioned	20	102.38675128070791	-0.28114789212965713	0.9596644532080214
Stress-conditioned	21	108.18179079340202	0.20176118684938052	0.9794347469235147
Stress-conditioned	22	101.64044612781632	0.4451261337679229	0.8954678805165606
Stress-conditioned	23	101.4219261986935	0.6286647493814875	0.7776764319979816
Stress-conditioned	24	101.87167063231362	0.22806574588291592	0.973645734112192
Stress-conditioned	25	107.95639650462782	0.4155524045398732	0.9095692382007703
Stress-conditioned	26	101.74646843443462	0.3478649000058884	0.9375446716524463
Stress-conditioned	27	101.71028966417899	0.3815490783274528	0.9243485818821119
Stress-conditioned	28	101.79681633253455	0.30024062649868966	0.9538634945314106
Stress-conditioned	29	102.0192479312595	0.08241971103598511	0.9965977078203344
Stress-conditioned	30	101.85137965908909	0.24777366133477677	0.9688179461326877
Stress-conditioned	31	101.79354713277336	0.30335738681803975	0.952876852412173
Stress-conditioned	32	107.91504527813412	0.45279825927122724	0.8916129969896953
Stress-conditioned	33	101.51113475186574	0.556881489557784	0.8305919615478491
Stress-conditioned	34	101.73343426290003	0.3600551231677808	0.932931030827378
Stress-conditioned	35	101.81275481722126	0.2849999964280641	0.9585275176206489
Stress-conditioned	36	102.15273894884743	-0.05095563052704526	0.9987009180518416
Stress-conditioned	37	101.8464728907021	0.2525244247901242	0.9675905202534887
Stress-conditioned	38	102.003706015718	0.09789817079439145	0.995196436968658
Stress-conditioned	39	108.0142321675545	0.3622813768497895	0.932068776425764
Stress-conditioned	40	101.60396583752588	0.4774896602289455	0.8786373679592999
Stress-conditioned	41	101.64498773477946	0.44105469396607233	0.8974802264844024
Stress-conditioned	42	101.6894258662116	0.400750060495075	0.9161874202439115
Stress-conditioned	43	108.50682019415501	-0.12157216731442236	0.9925825951196576
Stress-conditioned	44	101.67164804486109	0.41697369177891197	0.9089185554076146
Stress-conditioned	45	101.9768786724555	0.12455821797272494	0.9922123010401852
Stress-conditioned	46	101.65653716838835	0.43066012042511376	0.9025141886283155
Stress-conditioned	47	108.27736091243615	0.10737821180033248	0.9942182454725738
Stress-conditioned	48	101.89319252567388	0.2070598467960975	0.9783282781586029
Stress-conditioned	49	101.79391300462972	0.3030087356988977	0.95298777856285
Stress-conditioned	50	101.81513969046861	0.2827132214758784	0.959204479974281
Stress-conditioned	51	101.7024223648904	0.3888093224366462	0.9213182462028829
Stress-conditioned	52	108.18761148774051	0.19605681088149396	0.9805925386759672
Stress-conditioned	53	101.73919040850653	0.35467910109323625	0.934988093639536
Stress-conditioned	54	101.59634011514348	0.4841759565970468	0.8749706526811826
Stress-conditioned	55	101.58650659145172	0.4927564532942769	0.8701672699756324
Stress-conditioned	56	101.85422786970203	0.24501326250252484	0.9695197270803049
Stress-conditioned	57	108.39950611865567	-0.01455905542104573	0.999894011335825
Stress-conditioned	58	101.85191906813672	0.2472510361480918	0.9689514565362369
Stress-conditioned	59	101.80087462694489	0.29636710579532805	0.9550741011055115
Stress-conditioned	60	108.15817936421645	0.2248286540259639	0.974398315027727
Stress-conditioned	61	102.06435673426331	0.03739578592499701	0.9993005329704632
Stress-conditioned	62	108.14599211165499	0.23668690182409183	0.9715859768980369
Stress-conditioned	63	108.03046715364967	0.34710217488976797	0.9378273189595155
Stress-conditioned	64	108.30997689929298	0.07489944211374779	0.9971910918028948
Stress-conditioned	65	101.9012425964598	0.19917761088655206	0.9799634071339222
Stress-conditioned	66	102.10802291242744	-0.00626162984076926	0.9999803958037063
Stress-conditioned	67	101.85617944800238	0.24312070345675357	0.9699960430592969
Stress-conditioned	68	101.59655347177222	0.48398926478965415	0.8750739349154276
Stress-conditioned	69	101.56949938781717	0.5074835898866431	0.861661421902922
Stress-conditioned	70	108.41330888841924	-0.02835853717454391	0.9995978158085981
Stress-conditioned	71	102.1441627638073	-0.04238881774219377	0.9991011901356234
Stress-conditioned	72	101.789720581524	0.3070013890780904	0.9517090664189992
Stress-conditioned	73	101.75237424080206	0.34232190840724835	0.9395827324000902
Stress-conditioned	74	108.37702649490629	0.007919971141297482	0.9999686365367271
Stress-conditioned	75	101.61854023427104	0.4646337923571751	0.8855029299780941
Stress-conditioned	76	101.6580584088128	0.4292866815764753	0.9031682816734974
Stress-conditioned	77	101.94076361492637	0.16030301150767545	0.9870678520251635
Stress-conditioned	78	101.75027841025542	0.34429036133209173	0.938863220652411
Stress-conditioned	79	101.8216679793581	0.27644527761252413	0.9610296605650288
Stress-conditioned	80	101.79266620483625	0.3041966848415596	0.9526092467173541
Stress-conditioned	81	101.88449181671669	0.21556405160344314	0.9764897027907197
Stress-conditioned	82	108.36676419666337	0.018181350359723437	0.9998347055884272
Stress-conditioned	83	101.83920043484946	0.25955444430086083	0.9657284765624711
Stress-conditioned	84	101.9408765867227	0.16019149965662935	0.9870859554455023
Stress-conditioned	85	101.43811706578404	0.6159916451434162	0.7877526852467769
Stress-conditioned	86	108.0968677244852	0.2841107437364165	0.9587914712248645
Stress-conditioned	87	101.66760345656569	0.4206464725386527	0.9072246387421301
Stress-conditioned	88	101.59761490686826	0.48306015813603437	0.8755871650621596
Stress-conditioned	89	101.66113210649374	0.4265085918282319	0.9044835106825877
Stress-conditioned	90	108.04456253225248	0.3338491009793917	0.942626531440343
Stress-conditioned	91	108.2744453899562	0.11027641696676987	0.9939009567663023
Stress-conditioned	92	101.57738131628864	0.5006763429372684	0.8656345647113237
Stress-conditioned	93	101.82821713525652	0.27014546098778	0.9628195209423726
Stress-conditioned	94	101.73382731257375	0.35968840712784805	0.9330724783090708
Stress-conditioned	95	101.76256048434347	0.33273349594619966	0.9430209015050622
Stress-conditioned	96	102.00743932035809	0.09418212571878849	0.9955549845162196
Stress-conditioned	97	101.92136457083754	0.17941982142557708	0.9837725995775721
Stress-conditioned	98	102.07029343132186	0.031462617244823354	0.9995049293105591
Stress-conditioned	99	108.07748896565994	0.30263642424191484	0.9531060773712796
Stress-conditioned	100	101.69483141312587	0.39579173559964487	0.9183402975101446
Stress-conditioned	101	108.06478037291109	0.3147242963569255	0.9491831315834885
Stress-conditioned	102	101.86704560934446	0.23256642445842815	0.9725805150292813
Stress-conditioned	103	108.1381437175921	0.24430492355474617	0.9696984605159016
Stress-conditioned	104	101.62277124864003	0.4608830691041798	0.8874608704687277
Stress-conditioned	105	108.12236831351827	0.25957127547060466	0.9657239527683692
Stress-conditioned	106	101.86442889065866	0.2351105949453291	0.9719686250823395
Stress-conditioned	107	108.58584650806864	-0.1995512701759184	0.9798873866782741
Stress-conditioned	108	102.17395278450917	-0.07212885337779112	0.9973953220816735
Stress-conditioned	109	101.66574860513829	0.42232851487849304	0.9064428418386492
Stress-conditioned	110	101.76994963836319	0.32575634915439095	0.9454537540174044
Stress-conditioned	111	101.55145848851478	0.5229453094595863	0.852366237784098
Stress-conditioned	112	101.71422897490272	0.37790483099636735	0.9258444462811272
Stress-conditioned	113	101.88045888620164	0.21950040302674775	0.9756124092441093
Stress-conditioned	114	108.3286634878176	0.056253350316250623	0.9984165265950865
Stress-conditioned	115	101.68871346998746	0.40140264720664276	0.915901694951756
Stress-conditioned	116	107.98572589714347	0.3887003968023125	0.9213642067747828
Stress-conditioned	117	101.41889995986217	0.6310153017141635	0.7757703842004947
Stress-conditioned	118	101.79280856315197	0.30406106991171367	0.9526525419921704
Stress-conditioned	119	101.62687119253609	0.45724066590825013	0.8893430010067994
Stress-conditioned	120	101.72550390458642	0.3674422009963203	0.9300463584827262
