# Supplementary material for: Stress-induced pacemaker desynchronization in the sinoatrial node
Source: Front Cardiovasc Med. 2026 Jun 23;13:1852965. doi: 10.3389/fcvm.2026.1852965 (PMC13337363; doi:10.3389/fcvm.2026.1852965)
Supplement: Supplementary file 1 [file Datasheet1.zip › panel_D_data.csv]

time	coherence_baseline_substrate	coherence_stress_conditioned_substrate	perturbation_window
0.0	0.9199999999998371	0.9199999999995438	0
0.1669449081803005	0.9199999999998165	0.919999999999486	0
0.333889816360601	0.9199999999997932	0.919999999999421	0
0.5008347245409015	0.919999999999767	0.9199999999993476	0
0.667779632721202	0.9199999999997375	0.919999999999265	0
0.8347245409015025	0.9199999999997043	0.9199999999991719	0
1.001669449081803	0.9199999999996669	0.919999999999067	0
1.1686143572621035	0.9199999999996246	0.9199999999989489	0
1.335559265442404	0.919999999999577	0.9199999999988158	0
1.5025041736227045	0.9199999999995235	0.9199999999986658	0
1.669449081803005	0.9199999999994631	0.9199999999984967	0
1.8363939899833055	0.9199999999993952	0.9199999999983064	0
2.003338898163606	0.9199999999993186	0.9199999999980919	0
2.1702838063439067	0.9199999999992322	0.9199999999978502	0
2.337228714524207	0.919999999999135	0.9199999999975779	0
2.5041736227045073	0.9199999999990255	0.9199999999972711	0
2.671118530884808	0.919999999998902	0.9199999999969255	0
2.8380634390651087	0.9199999999987629	0.9199999999965361	0
3.005008347245409	0.9199999999986063	0.9199999999960975	0
3.1719532554257093	0.9199999999984297	0.9199999999956032	0
3.33889816360601	0.9199999999982309	0.9199999999950463	0
3.5058430717863107	0.9199999999980069	0.9199999999944191	0
3.672787979966611	0.9199999999977544	0.9199999999937122	0
3.8397328881469113	0.91999999999747	0.9199999999929158	0
4.006677796327212	0.9199999999971495	0.9199999999920186	0
4.173622704507513	0.9199999999967885	0.9199999999910078	0
4.340567612687813	0.9199999999963818	0.919999999989869	0
4.507512520868113	0.9199999999959235	0.919999999988586	0
4.674457429048414	0.9199999999954073	0.9199999999871403	0
4.841402337228715	0.9199999999948256	0.9199999999855117	0
5.0083472454090145	0.9199999999941704	0.9199999999836768	0
5.175292153589315	0.919999999993432	0.9199999999816095	0
5.342237061769616	0.9199999999926002	0.9199999999792804	0
5.509181969949917	0.919999999991663	0.9199999999766563	0
5.676126878130217	0.9199999999906071	0.9199999999736999	0
5.843071786310517	0.9199999999894175	0.9199999999703691	0
6.010016694490818	0.9199999999880772	0.9199999999666163	0
6.176961602671119	0.9199999999865673	0.9199999999623882	0
6.3439065108514185	0.919999999984866	0.9199999999576248	0
6.510851419031719	0.9199999999829495	0.9199999999522581	0
6.67779632721202	0.91999999998079	0.9199999999462118	0
6.844741235392321	0.9199999999783571	0.9199999999393996	0
7.011686143572621	0.9199999999756161	0.9199999999317248	0
7.178631051752921	0.9199999999725279	0.9199999999230778	0
7.345575959933222	0.9199999999690486	0.9199999999133358	0
7.512520868113523	0.9199999999651287	0.91999999990236	0
7.6794657762938225	0.9199999999607124	0.9199999998899941	0
7.846410684474123	0.9199999999557367	0.9199999998760622	0
8.013355592654424	0.9199999999501308	0.9199999998603657	0
8.180300500834724	0.919999999943815	0.9199999998426813	0
8.347245409015025	0.9199999999366993	0.9199999998227573	0
8.514190317195325	0.9199999999286824	0.9199999998003099	0
8.681135225375627	0.9199999999196502	0.9199999997750197	0
8.848080133555927	0.9199999999094741	0.9199999997465264	0
9.015025041736227	0.9199999998980093	0.9199999997144245	0
9.181969949916528	0.9199999998850924	0.9199999996782571	0
9.348914858096828	0.9199999998705396	0.9199999996375091	0
9.515859766277128	0.9199999998541438	0.9199999995916003	0
9.68280467445743	0.9199999998356715	0.9199999995398774	0
9.84974958263773	0.9199999998148597	0.9199999994816039	0
10.016694490818029	0.9199999997914121	0.9199999994159502	0
10.18363939899833	0.919999999764995	0.9199999993419814	0
10.35058430717863	0.9199999997352322	0.9199999992586448	0
10.517529215358932	0.9199999997017	0.9199999991647537	0
10.684474123539232	0.9199999996639211	0.9199999990589716	0
10.851419031719532	0.9199999996213576	0.9199999989397922	0
11.018363939899833	0.9199999995734034	0.919999998805519	0
11.185308848080133	0.919999999519376	0.9199999986542404	0
11.352253756260435	0.9199999994585063	0.9199999984838027	0
11.519198664440735	0.9199999993899275	0.9199999982917791	0
11.686143572621035	0.9199999993126633	0.9199999980754363	0
11.853088480801336	0.9199999992256139	0.919999997831694	0
12.020033388981636	0.9199999991275398	0.9199999975570822	0
12.186978297161936	0.919999999017045	0.9199999972476911	0
12.353923205342237	0.9199999988925562	0.9199999968991163	0
12.520868113522537	0.9199999987523013	0.9199999965063949	0
12.687813021702837	0.9199999985942835	0.919999996063936	0
12.854757929883139	0.9199999984162531	0.9199999955654403	0
13.021702838063439	0.9199999982156756	0.9199999950038109	0
13.18864774624374	0.9199999979896955	0.919999994371052	0
13.35559265442404	0.9199999977350954	0.919999993658155	0
13.52253756260434	0.9199999974482511	0.9199999928549705	0
13.689482470784641	0.9199999971250786	0.9199999919500639	0
13.856427378964941	0.9199999967609772	0.919999990930552	0
14.023372287145243	0.9199999963507632	0.9199999897819201	0
14.190317195325543	0.9199999958885967	0.9199999884878154	0
14.357262103505843	0.919999995367898	0.9199999870298139	0
14.524207011686144	0.9199999947812542	0.9199999853871581	0
14.691151919866444	0.9199999941203133	0.9199999835364618	0
14.858096828046744	0.9199999933756661	0.9199999814513767	0
15.025041736227045	0.919999992536711	0.9199999791022179	0
15.191986644407345	0.9199999915915047	0.9199999764555403	0
15.358931552587645	0.9199999905265903	0.9199999734736637	0
15.525876460767947	0.9199999893268073	0.9199999701141349	0
15.692821368948247	0.9199999879750748	0.919999966329125	0
15.859766277128548	0.9199999864521489	0.9199999620647467	0
16.026711185308848	0.9199999847363484	0.9199999572602883	0
16.19365609348915	0.9199999828032461	0.9199999518473491	0
16.360601001669448	0.9199999806253216	0.9199999457488652	0
16.52754590984975	0.9199999781715685	0.9199999388780128	0
16.69449081803005	0.919999975407054	0.9199999311369715	0
16.86143572621035	0.919999972292421	0.9199999224155329	0
17.02838063439065	0.919999968783328	0.9199999125895294	0
17.195325542570952	0.9199999648298175	0.9199999015190687	0
17.362270450751254	0.9199999603756054	0.919999889046541	0
17.529215358931552	0.9199999553572792	0.9199998749943749	0
17.696160267111853	0.9199999497033953	0.9199998591625097	0
17.863105175292155	0.9199999433334622	0.9199998413255479	0
18.030050083472453	0.9199999361567944	0.9199998212295445	0
18.196994991652755	0.9199999280712212	0.9199997985883934	0
18.363939899833056	0.9199999189616322	0.9199997730797526	0
18.530884808013354	0.9199999086983391	0.9199997443404565	0
18.697829716193656	0.9199998971352287	0.9199997119613446	0
18.864774624373958	0.919999884107683	0.9199996754814364	0
19.031719532554256	0.9199998694302358	0.9199996343813694	0
19.198664440734557	0.9199998528939327	0.9199995880760042	0
19.36560934891486	0.9199998342633555	0.9199995359060945	0
19.532554257095157	0.9199998132732716	0.9199994771289016	0
19.69949916527546	0.9199997896248577	0.9199994109076206	0
19.86644407345576	0.9199997629814459	0.9199993362994672	0
20.033388981636058	0.9199997329637309	0.9199992522422556	0
20.20033388981636	0.9199996991443706	0.9199991575392779	0
20.36727879799666	0.919999661041902	0.9199990508422664	0
20.534223706176963	0.9199996181138879	0.919998930632201	0
20.70116861435726	0.9199995697491943	0.9199987951976834	0
20.868113522537563	0.9199995152592918	0.9199986426105751	0
21.035058430717864	0.9199994538684533	0.9199984706985491	0
21.202003338898162	0.9199993847027121	0.9199982770141658	0
21.368948247078464	0.9199993067774209	0.919998058800034	0
21.535893155258766	0.919999218983236	0.9199978129495591	0
21.702838063439064	0.9199991200703262	0.9199975359627224	0
21.869782971619365	0.9199990086305833	0.9199972238962609	0
22.036727879799667	0.9199988830775787	0.9199968723075388	0
22.203672787979965	0.9199987416239844	0.919996476191313	0
22.370617696160267	0.9199985822561327	0.9199960299084922	0
22.537562604340568	0.919998402705358	0.9199955271058788	0
22.70450751252087	0.9199982004157081	0.919994960625748	0
22.871452420701168	0.9199979725075711	0.9199943224039834	0
23.03839732888147	0.9199977157366945	0.9199936033553164	0
23.20534223706177	0.9199974264480216	0.9199927932440439	0
23.37228714524207	0.9199971005236819	0.9199918805383802	0
23.53923205342237	0.9199967333244017	0.9199908522463807	0
23.706176961602672	0.9199963196235006	0.9199896937311021	0
23.87312186978297	0.9199958535325372	0.9199883885023782	0
24.040066777963272	0.9199953284175483	0.9199869179822533	0
24.207011686143574	0.9199947368046936	0.919985261240746	0
24.37395659432387	0.9199940702739674	0.9199833946981972	0
24.540901502504173	0.9199933193394716	0.9199812917899811	0
24.707846410684475	0.9199924733145507	0.9199789225888295	0
24.874791318864773	0.9199915201598842	0.9199762533794235	0
25.041736227045075	0.9199904463123819	0.9199732461792316	0
25.208681135225376	0.919989236492467	0.9199698581988209	0
25.375626043405674	0.9199878734870213	0.9199660412340183	0
25.542570951585976	0.9199863379049333	0.9199617409813426	0
25.709515859766277	0.9199846079017996	0.9199568962670619	0
25.87646076794658	0.9199826588699063	0.9199514381790191	0
26.043405676126877	0.9199804630891315	0.9199452890890236	0
26.21035058430718	0.9199779893338703	0.9199383615520885	0
26.37729549248748	0.9199752024304723	0.9199305570670921	0
26.54424040066778	0.9199720627590086	0.9199217646815367	0
26.71118530884808	0.919968525692414	0.9199118594209448	0
26.87813021702838	0.9199645409652074	0.9199007005210432	0
27.04507512520868	0.9199600519630269	0.9198881294382153	0
27.21202003338898	0.9199549949231652	0.9198739676107173	0
27.378964941569283	0.9199492980350916	0.9198580139398298	0
27.54590984974958	0.9199428804286249	0.9198400419564053	0
27.712854757929883	0.9199356510359549	0.9198197966341473	0
27.879799666110184	0.919927507312064	0.9197969908063761	0
28.046744574290486	0.9199183337962963	0.9197713011379649	0
28.213689482470784	0.9199080004958122	0.9197423635985044	0
28.380634390651085	0.9198963610694579	0.9197097683765803	0
28.547579298831387	0.9198832507881484	0.9196730541682344	0
28.714524207011685	0.9198684842452058	0.919631701765235	0
28.881469115191987	0.9198518527871918	0.919585126860665	0
29.04841402337229	0.9198331216326284	0.9195326719805251	0
29.215358931552586	0.9198120266426154	0.9194735974405681	0
29.382303839732888	0.9197882707037282	0.9194070712174286	0
29.54924874791319	0.9197615196797426	0.9193321576123765	0
29.716193656093488	0.9197313978847208	0.9192478045747754	0
29.88313856427379	0.9196974830258527	0.919152829540746	0
30.05008347245409	0.9196593005602752	0.9190459036308458	0
30.21702838063439	0.9196163174059924	0.9189255340390978	0
30.38397328881469	0.9195679349431612	0.9187900444348999	0
30.550918196994992	0.9195134812386082	0.9186375531898235	0
30.71786310517529	0.9194522024237819	0.918465949233868	0
30.884808013355592	0.9193832531548158	0.9182728653414377	0
31.051752921535893	0.9193056860834451	0.9180556486475145	0
31.218697829716195	0.9192184402698242	0.9178113282009396	0
31.385642737896493	0.9191203284736079	0.9175365793766022	0
31.552587646076795	0.9190100232689665	0.9172276849943978	0
31.719532554257096	0.9188860419437251	0.9168804930334634	0
31.886477462437394	0.9187467301640209	0.9164903708895796	0
32.053422370617696	0.9185902444155639	0.9160521562067496	0
32.220367278797994	0.9184145332728888	0.9155601044268212	0
32.3873121869783	0.9182173176014002	0.915007833350575	0
32.5542570951586	0.9179960698664138	0.9143882651980162	0
32.721202003338895	0.9177479928119872	0.9136935669036705	0
32.8881469115192	0.9174699978836133	0.912915089694249	0
33.0550918196995	0.9171586839064056	0.9120433093812282	0
33.2220367278798	0.9168103166977598	0.9110677692694557	0
33.3889816360601	0.9164208104935759	0.9099770281431926	0
33.5559265442404	0.91598571230193	0.9087586164484419	0
33.7228714524207	0.9155001905676301	0.9073990045451426	0
33.889816360601	0.9149590298325672	0.9058835877469463	0
34.0567612687813	0.9143566334030792	0.9041966937799369	0
34.2237061769616	0.9136870363736921	0.9023216192384762	0
34.390651085141904	0.9129439316858134	0.9002407025381457	0
34.5575959933222	0.9121207121896596	0.8979354416769147	0
34.72454090150251	0.9112105318856859	0.8953866656980561	0
34.891485809682806	0.9102063895930163	0.8925747689477369	0
35.058430717863104	0.9091012381588235	0.8894800168463072	0
35.22537562604341	0.9078881219054745	0.8860829307243093	0
35.39232053422371	0.906560344226852	0.8823647570751098	0
35.559265442404005	0.9051116660103145	0.8783080231181902	0
35.72621035058431	0.9035365338123071	0.8738971756714832	0
35.89315525876461	0.9018303344260626	0.8691192939203142	0
36.060100166944906	0.8999896696807477	0.8639648588331064	0
36.22704507512521	0.898012642117831	0.8584285530319488	0
36.39398998330551	0.8958991388211234	0.8525100554920415	0
36.56093489148581	0.8936510974642891	0.846214786448597	0
36.72787979966611	0.89127273602069	0.8395545505567539	0
36.89482470784641	0.888770726061653	0.8325480220975041	0
37.06176961602671	0.8861542896611013	0.8252210162798146	0
37.228714524207014	0.8834352020486028	0.8176064966366374	0
37.39565943238731	0.8806276865344145	0.8097442807807935	0
37.56260434056761	0.8777481947973497	0.8016804251749865	0
37.729549248747915	0.8748150739462984	0.793466292866244	0
37.89649415692821	0.871848131044506	0.7851573341142369	0
38.06343906510851	0.8688681149469721	0.7768116354944714	1
38.230383973288816	0.8658961431487939	0.7684883150302224	1
38.397328881469114	0.8629531067682046	0.7602458560997145	1
38.56427378964941	0.8600590889891391	0.7521404790280574	1
38.73121869782972	0.8572328309305547	0.7442246454721857	1
38.898163606010016	0.8544912741998704	0.7365457775194297	1
39.065108514190314	0.8518492020285399	0.7291452528141891	1
39.23205342237062	0.8493189919322619	0.7220577119517514	1
39.39899833055092	0.8469104834823318	0.7153106881815254	1
39.565943238731215	0.8446309561396866	0.7089245452840993	1
39.73288814691152	0.8424852050617112	0.7029126897704009	1
39.89983305509182	0.8404756978664162	0.697282009759972	1
40.066777963272116	0.8386027926836893	0.6920334854616487	1
40.23372287145242	0.8368649972767431	0.6871629146495297	1
40.40066777963272	0.8352592501941304	0.6826616998234507	1
40.567612687813025	0.8337812073153582	0.6785176504706406	1
40.73455759599332	0.8324255202666577	0.6747157625631314	1
40.90150250417362	0.8311860965498148	0.6712389468513181	1
41.068447412353926	0.8300563344869699	0.6680686866420754	1
41.235392320534224	0.8290293289921884	0.6651856138919847	1
41.40233722871452	0.8280980465981118	0.6625699992152843	1
41.56928213689483	0.8272554700436531	0.6602021566636018	1
41.736227045075125	0.8264947140820846	0.6580627679240619	1
41.90317195325542	0.825809115055154	0.6561331330639768	1
42.07011686143573	0.8251922972766257	0.6543953563441237	1
42.23706176961603	0.824638219462766	0.6528324761661621	1
42.404006677796325	0.824141204418584	0.6514285481394225	1
42.57095158597663	0.8236959550080056	0.6501686897465493	1
42.73789649415693	0.8232975591618026	0.6490390943193238	1
42.904841402337226	0.8229414863542428	0.6480270211320358	1
43.07178631051753	0.8226235776412738	0.6471207674729722	1
43.23873121869783	0.8223400310225479	0.6463096276292214	1
43.40567612687813	0.8220873835814327	0.6455838428571532	1
43.57262103505843	0.8218624915796527	0.6449345456339841	1
43.73956594323873	0.8216625094401203	0.6443537008052089	1
43.90651085141903	0.8214848683433414	0.6438340456598225	1
44.073455759599334	0.8213272549879714	0.6433690304758091	1
44.24040066777963	0.8211875909218629	0.6429527606745454	1
44.40734557595993	0.8210640127328869	0.642579941394987	1
44.574290484140235	0.8209548532952965	0.6422458250367004	1
44.74123539232053	0.820858624193937	0.6419461621150775	1
44.90818030050083	0.8207739993918672	0.6416771556132114	1
45.075125208681136	0.8206998001640248	0.6414354188946696	1
45.242070116861434	0.8206349812878264	0.6412179371525076	1
45.40901502504174	0.8205786184588457	0.6410220323061303	1
45.57595993322204	0.8205298968840739	0.6408453312137861	1
45.742904841402336	0.8204881009952001	0.6406857370402261	1
45.90984974958264	0.8204526052185686	0.6405414036028105	1
46.07679465776294	0.820422865735946	0.6404107125122039	1
46.24373956594324	0.8203984131701438	0.6402922529234579	1
46.41068447412354	0.8203788461312227	0.6401848037178901	1
46.57762938230384	0.8203638255619443	0.6400873179442705	1
46.74457429048414	0.8203530698249305	0.6399989093583321	1
46.91151919866444	0.8203463504783302	0.6399188409116155	1
47.07846410684474	0.8203434886914402	0.6398465150535283	1
47.24540901502504	0.8203443522565127	0.6397814657237048	1
47.412353923205345	0.8203488531577596	0.6397233519249637	1
47.57929883138564	0.8203569456632501	0.6396719527800753	1
47.74624373956594	0.8203686249099156	0.6396271639879807	1
47.913188647746246	0.8203839259561655	0.6395889956069113	1
48.080133555926544	0.820402923280658	0.6395575711029163	1
48.24707846410684	0.8204257307095075	0.6395331276125356	1
48.41402337228715	0.8204525017576352	0.6395160173776988	1
48.580968280467445	0.8204834303730485	0.6395067103192834	1
48.74791318864774	0.8205187520755426	0.6395057977230844	1
48.91485809682805	0.8205587454836146	0.6395139970181203	1
49.08180300500835	0.8206037342252404	0.6395321576321318	1
49.248747913188645	0.8206540892295192	0.6395612679126627	1
49.41569282136895	0.8207102313970012	0.6396024631041155	1
49.58263772954925	0.8207726346466797	0.6396570343713958	1
49.749582637729546	0.8208418293370853	0.6397264388589801	1
49.91652754590985	0.8209184060575354	0.6398123107701542	1
50.08347245409015	0.8210030197832547	0.6399164734443933	1
50.25041736227045	0.8210963943846246	0.6400409524010053	1
50.41736227045075	0.8211993274760843	0.6401879893037202	1
50.58430717863105	0.8213126955839832	0.6403600567833411	1
50.75125208681135	0.8214374596047429	0.6405598740332605	1
50.91819699499165	0.8215746705148067	0.6407904230648771	1
51.08514190317195	0.8217254752817373	0.6410549654760123	1
51.25208681135226	0.8218911229112019	0.6413570595444991	1
51.419031719532555	0.8220729705471723	0.6417005774104124	1
51.58597662771285	0.8222724895221636	0.6420897220531175	1
51.75292153589316	0.8224912712304872	0.6425290437027088	1
51.919866444073456	0.8227310326700863	0.6430234552488697	1
52.086811352253754	0.8229936214673998	0.6435782461233371	1
52.25375626043406	0.823281020164854	0.6441990940349088	1
52.42070116861436	0.8235953495121469	0.6448920738287162	1
52.587646076794655	0.8239388704608489	0.6456636626253394	1
52.75459098497496	0.8243139845176659	0.6465207402721721	1
52.92153589315526	0.824723232066072	0.6474705840122328	1
53.08848080133556	0.8251692882204787	0.6485208561487358	1
53.25542570951586	0.825654955733783	0.6496795833631418	1
53.42237061769616	0.8261831544408749	0.6509551262380073	1
53.58931552587646	0.8267569066910548	0.652356137453812	1
53.75626043405676	0.8273793182057448	0.6538915070833888	1
53.92320534223706	0.8280535537996272	0.655570293413389	1
54.09015025041736	0.8287828074294534	0.6574016377962515	1
54.257095158597664	0.8295702660919129	0.6593946621970972	1
54.42404006677796	0.8304190671871013	0.6615583483673981	1
54.59098497495826	0.8313322491041873	0.6639013979704154	1
54.757929883138566	0.8323126949769151	0.6664320735193099	1
54.924874791318864	0.8333630698030894	0.669158020680067	1
55.09181969949916	0.8344857514260131	0.6720860733430399	1
55.25876460767947	0.8356827562349638	0.675222043873427	1
55.425709515859765	0.8369556608491908	0.6785705020925997	1
55.59265442404006	0.8383055214923097	0.6821345477817963	1
55.75959933222037	0.8397327932210803	0.685915582780406	1
55.926544240400666	0.8412372516166837	0.6899130899953819	1
56.09348914858097	0.8428179199431137	0.6941244277491697	1
56.26043405676127	0.8444730050860315	0.6985446487585771	1
56.42737896494157	0.8461998457634381	0.7031663535358766	1
56.59432387312187	0.847994876504804	0.707979588018585	1
56.76126878130217	0.8498536106917773	0.7129717946647367	1
56.92821368948247	0.8517706455165365	0.7181278250268067	1
57.095158597662774	0.8537396910353185	0.7234300199174881	1
57.26210350584307	0.8557536245879831	0.7288583607416491	1
57.42904841402337	0.857804570756908	0.7343906924952731	1
57.595993322203675	0.8598840058111638	0.7400030154950845	1
57.76293823038397	0.8619828843063895	0.7456698393304326	1
57.92988313856427	0.8640917842825933	0.7513645890892017	1
58.09682804674458	0.8662225259940527	0.7570858300696377	0
58.263772954924875	0.8683592305024066	0.7627988724668815	0
58.43071786310517	0.8704767204092108	0.7684579217607267	0
58.59766277128548	0.8725657170240132	0.7740366768922972	0
58.764607679465776	0.8746173852581044	0.7795100504567818	0
58.931552587646074	0.8766234754437259	0.7848545668853643	0
59.09849749582638	0.8785764456907104	0.7900487063901331	0
59.26544240400668	0.8804695614169822	0.7950731852553997	0
59.432387312186975	0.8822969699330255	0.7999111665390883	0
59.59933222036728	0.8840537492355446	0.8045483988160497	0
59.76627712854758	0.8857359313782588	0.80897328398854	0
59.93322203672788	0.887340501859359	0.8131768781873114	0
60.10016694490818	0.8888653773382111	0.8171528322290483	0
60.26711185308848	0.8903093646350545	0.8208972798888622	0
60.43405676126878	0.8916721043669976	0.82440868336308	0
60.60100166944908	0.8929540027425393	0.8276876457683331	0
60.76794657762938	0.8941561550020415	0.8307367004233817	0
60.93489148580968	0.8952802637904528	0.8335600860949104	0
61.101836393989984	0.8963285554235582	0.8361635164765122	0
61.26878130217028	0.8973036966028508	0.8385539510310063	0
61.43572621035058	0.8982087136862077	0.8407393730703951	0
61.602671118530886	0.8990469161654595	0.8427285796692784	0
61.769616026711184	0.8998218255642412	0.844530986780661	0
61.93656093489149	0.9005371105692737	0.8461564518014066	0
62.10350584307179	0.9011965288576961	0.8476151148522335	0
62.270450751252085	0.9018038757883544	0.8489172592113906	0
62.43739565943239	0.9023629398873946	0.850073190675625	0
62.60434056761269	0.9028774648757383	0.8510931351102515	0
62.771285475792986	0.903351117853273	0.8519871530786017	0
62.93823038397329	0.9037874631655484	0.8527650701923221	0
63.10517529215359	0.9041899414265552	0.8534364216785083	0
63.27212020033389	0.9045618531487821	0.8540104095980119	0
63.43906510851419	0.9049063464326264	0.8544958711530141	0
63.60601001669449	0.9052264081854648	0.8549012565745471	0
63.77295492487479	0.9055248583711469	0.8552346151677136	0
63.939899833055094	0.9058043468290669	0.8555035882019049	0
64.10684474123539	0.9060673522448748	0.8557154074556917	0
64.27378964941569	0.9063161828995692	0.8558768983536619	0
64.44073455759599	0.9065529788681863	0.8559944867596189	0
64.6076794657763	0.9067797153820613	0.8560742086131379	0
64.7746243739566	0.9069982071087439	0.8561217217116929	0
64.9415692821369	0.9072101131404454	0.8561423190466753	0
65.1085141903172	0.9074169425150879	0.8561409431977217	0
65.27545909849749	0.9076200601235039	0.856122201375508	0
65.44240400667779	0.9078206928821652	0.8560903807787189	0
65.6093489148581	0.9080199360731515	0.8560494639966943	0
65.7762938230384	0.9082187597721807	0.8560031442459424	0
65.9432387312187	0.9084180153016618	0.8559548402770536	0
66.110183639399	0.9086184416592183	0.8559077108293784	0
66.2771285475793	0.908820671883278	0.8558646685449551	0
66.4440734557596	0.9090252393264058	0.8558283932814257	0
66.6110183639399	0.9092325838143831	0.8558013447867836	0
66.7779632721202	0.9094430576748374	0.8557857747174884	0
66.9449081803005	0.9096569316237664	0.8557837379963872	0
67.1118530884808	0.9098744005017633	0.8557971035185677	0
67.2787979966611	0.9100955888543478	0.8558275642222551	0
67.4457429048414	0.9103205563526887	0.8558766465485841	0
67.61268781302171	0.9105493030523155	0.855945719318929	0
67.779632721202	0.9107817744882813	0.8560360020617802	0
67.9465776293823	0.9110178666057637	0.856148572823206	0
68.1135225375626	0.9112574305253546	0.8562843754959799	0
68.2804674457429	0.9115002771423786	0.8564442267026787	0
68.4474123539232	0.9117461815595381	0.85662882226766	0
68.61435726210351	0.9119948873520815	0.8568387433119169	0
68.78130217028381	0.9122461106645423	0.8570744620035496	0
68.9482470784641	0.9124995441379652	0.8573363469950396	0
69.1151919866444	0.9127548606664028	0.8576246685767761	0
69.2821368948247	0.9130117169814024	0.8579396035744198	0
69.44908180300501	0.9132697570631657	0.8582812400157404	0
69.61602671118531	0.9135286153771067	0.8586495815905979	0
69.78297161936561	0.9137879199346324	0.8590445519257631	0
69.94991652754591	0.9140472951771428	0.8594659986943228	0
70.11686143572621	0.914306364682477	0.8599136975775289	0
70.2838063439065	0.9145647536933359	0.8603873560951137	0
70.45075125208682	0.9148220914675628	0.8608866173183407	0
70.61769616026712	0.9150780134505732	0.8614110634783889	0
70.78464106844741	0.915332163270677	0.8619602194810905	0
70.95158597662771	0.9155841945585238	0.86253355633755	0
71.11853088480801	0.9158337725924199	0.863130494518789	0
71.28547579298831	0.9160805757718058	0.8637504072412575	0
71.45242070116862	0.9163242969217273	0.86439262368886	0
71.61936560934892	0.9165646444316948	0.865056432176031	0
71.78631051752922	0.9168013432328651	0.865741083255392	0
71.95325542570951	0.9170341356180269	0.8664457927725842	0
72.12020033388981	0.9172627819093827	0.867169744870046	0
72.28714524207011	0.9174870609796144	0.8679120949407436	0
72.45409015025042	0.9177067706321862	0.8686719725321909	0
72.62103505843072	0.9179217278472559	0.8694484842004997	0
72.78797996661102	0.9181317688999581	0.8702407163136779	0
72.95492487479132	0.918336749358155	0.8710477378029381	0
73.12186978297161	0.9185365439670461	0.8718686028603908	0
73.28881469115191	0.9187310464282711	0.8727023535811794	0
73.45575959933223	0.9189201690813246	0.8735480225478394	0
73.62270450751252	0.9191038424952438	0.8744046353544568	0
73.78964941569282	0.9192820149786103	0.8752712130680516	0
73.95659432387312	0.9194546520159443	0.876146774624491	0
74.12353923205342	0.9196217356385421	0.8770303391561803	0
74.29048414023372	0.9197832637377477	0.8779209282487617	0
74.45742904841403	0.9199392493285249	0.8788175681240612	0
74.62437395659433	0.9200897197710354	0.8797192917465837	0
74.79131886477462	0.9202347159577291	0.8806251408509401	0
74.95826377295492	0.9203742914731989	0.8815341678877091	0
75.12520868113522	0.9205085117337823	0.8824454378853743	0
75.29215358931553	0.9206374531135754	0.8833580302261522	0
75.45909849749583	0.9207612020631828	0.8842710403337057	0
75.62604340567613	0.9208798542271741	0.8851835812709548	0
75.79298831385643	0.9209935135658185	0.8860947852464071	0
75.95993322203672	0.921102291486281	0.8870038050276808	0
76.12687813021702	0.9212063059880499	0.8879098152611234	0
76.29382303839733	0.9213056808269382	0.888812013696702	0
76.46076794657763	0.9214005447015876	0.8897096223175892	0
76.62771285475793	0.9214910304659719	0.8906018883741447	0
76.79465776293823	0.9215772743709755	0.8914880853222531	0
76.96160267111853	0.9216594153377089	0.8923675136662551	0
77.12854757929883	0.9217375942648144	0.8932395017069708	0
77.29549248747914	0.9218119533716181	0.8941034061955777	0
77.46243739565944	0.9218826355786047	0.894958612894371	0
77.62938230383973	0.9219497839263265	0.8958045370456786	0
77.79632721202003	0.9220135410335086	0.8966406237504544	0
77.96327212020033	0.9220740485947887	0.8974663482583032	0
78.13021702838063	0.922131446918216	0.8982812161709264	0
78.29716193656094	0.9221858745023619	0.8990847635611768	0
78.46410684474124	0.9222374676526176	0.8998765570101301	0
78.63105175292154	0.9222863601360304	0.900656193564756	0
78.79799666110183	0.9223326828738055	0.901423300618956	0
78.96494156928213	0.9223765636704127	0.9021775357208945	0
79.13188647746243	0.9224181269780697	0.9029185863096931	0
79.29883138564274	0.9224574936952272	0.9036461693846949	0
79.46577629382304	0.9224947809975594	0.9043600311106172	0
79.63272120200334	0.9225301021998593	0.9050599463620173	0
79.79966611018364	0.9225635666471641	0.9057457182105725	0
79.96661101836393	0.9225952796333661	0.9064171773587548	0
80.13355592654423	0.9226253423455291	0.9070741815235283	0
80.30050083472455	0.9226538518321029	0.9077166147737363	0
80.46744574290484	0.9226809009932182	0.9083443868248744	0
80.63439065108514	0.9227065785912515	0.9089574322949451	0
80.80133555926544	0.9227309692798683	0.9095557099250949	0
80.96828046744574	0.9227541536497835	0.910139201768707	0
81.13522537562605	0.9227762082895224	0.9107079123525954	0
81.30217028380635	0.9227972058595125	0.9112618678138991	0
81.46911519198665	0.9228172151779019	0.9118011150162176	0
81.63606010016694	0.9228363013165616	0.9123257206484618	0
81.80300500834724	0.9228545257058035	0.912835770309813	0
81.96994991652754	0.9228719462464251	0.913331367584095	0
82.13689482470785	0.9228886174277645	0.9138126331067662	0
82.30383973288815	0.9229045904505435	0.9142797036276281	0
82.47078464106845	0.9229199133533492	0.9147327310722373	0
82.63772954924875	0.9229346311416994	0.9151718816048824	0
82.80467445742904	0.9229487859187133	0.9155973346958611	0
82.97161936560934	0.9229624170165013	0.9160092821956616	0
83.13856427378965	0.922975561127462	0.9164079274185102	0
83.30550918196995	0.9229882524347625	0.9167934842376152	0
83.47245409015025	0.9230005227413491	0.9171661761942822	0
83.63939899833055	0.9230124015969181	0.9175262356229387	0
83.80634390651085	0.923023916422339	0.9178739027939556	0
83.97328881469114	0.9230350926310997	0.9182094250760037	0
84.14023372287146	0.9230459537474007	0.9185330561195357	0
84.30717863105176	0.9230565215205913	0.9188450550628426	0
84.47412353923205	0.923066816035692	0.9191456857619749	0
84.64106844741235	0.9230768558198029	0.9194352160456873	0
84.80801335559265	0.9230866579442492	0.9197139169964168	0
84.97495826377295	0.9230962381223488	0.9199820622581646	0
85.14190317195326	0.9231056108027412	0.9202399273720205	0
85.30884808013356	0.9231147892582423	0.9204877891399331	0
85.47579298831386	0.9231237856702269	0.9207259250172013	0
85.64273789649415	0.9231326112085696	0.9209546125340422	0
85.80968280467445	0.9231412761071995	0.9211741287464683	0
85.97662771285476	0.9231497897353476	0.9213847497165976	0
86.14357262103506	0.9231581606645812	0.9215867500224065	0
86.31051752921536	0.9231663967317434	0.9217804022968427	0
86.47746243739566	0.9231745050979189	0.9219659767961039	0
86.64440734557596	0.923182492303568	0.922143740996816	0
86.81135225375625	0.9231903643199734	0.9223139592217403	0
86.97829716193657	0.9231981265971545	0.9224768922935757	0
87.14524207011686	0.9232057841084026	0.9226327972163411	0
87.31218697829716	0.9232133413916044	0.9227819268837578	0
87.47913188647746	0.9232208025875095	0.922924529813991	0
87.64607679465776	0.9232281714751066	0.9230608499100561	0
87.81302170283806	0.9232354515042703	0.9231911262451444	0
87.97996661101837	0.9232426458258338	0.9233155928720801	0
88.14691151919867	0.9232497573192469	0.9234344786560813	0
88.31385642737897	0.9232567886179667	0.9235480071299699	0
88.48080133555926	0.9232637421327314	0.9236563963709414	0
88.64774624373956	0.9232706200728584	0.923759858897989	0
88.81469115191986	0.9232774244657006	0.9238586015890556	0
88.98163606010017	0.9232841571743957	0.92395282561698	0
89.14858096828047	0.9232908199140315	0.9240427264032846	0
89.31552587646077	0.9232974142663445	0.9241284935888643	0
89.48247078464107	0.9233039416930671	0.9242103110206191	0
89.64941569282136	0.9233104035480276	0.9242883567530894	0
89.81636060100166	0.9233168010881051	0.9243628030641535	0
89.98330550918197	0.9233231354831313	0.9244338164838614	0
90.15025041736227	0.9233294078248276	0.9245015578354866	0
90.31719532554257	0.9233356191348637	0.9245661822879019	0
90.48414023372287	0.9233417703721086	0.9246278394183959	0
90.65108514190317	0.9233478624391491	0.9246866732850735	0
90.81803005008348	0.9233538961881421	0.9247428225080027	0
90.98497495826378	0.9233598724260599	0.9247964203582992	0
91.15191986644408	0.9233657919193868	0.92484759485436	0
91.31886477462437	0.9233716553983188	0.9248964688644912	0
91.48580968280467	0.9233774635605123	0.9249431602152012	0
91.65275459098497	0.9233832170744304	0.9249877818044585	0
91.81969949916528	0.923388916582321	0.925030441719247	0
91.98664440734558	0.9233945627028693	0.9250712433567799	0
92.15358931552588	0.9234001560335523	0.9251102855487656	0
92.32053422370618	0.9234056971527318	0.9251476626881515	0
92.48747913188647	0.9234111866215091	0.9251834648578019	0
92.65442404006677	0.9234166249853689	0.9252177779605953	0
92.82136894824708	0.9234220127756327	0.9252506838504656	0
92.98831385642738	0.9234273505107468	0.9252822604639312	0
93.15525876460768	0.9234326386974174	0.9253125819516984	0
93.32220367278798	0.9234378778316147	0.925341718809944	0
93.48914858096828	0.9234430683994576	0.9253697380109214	0
93.65609348914857	0.9234482108779948	0.9253967031325566	0
93.82303839732889	0.9234533057358921	0.9254226744867295	0
93.98998330550918	0.9234583534340383	0.9254477092459651	0
94.15692821368948	0.9234633544260791	0.9254718615682821	0
94.32387312186978	0.9234683091588868	0.9254951827199741	0
94.49081803005008	0.9234732180729741	0.9255177211961209	0
94.65776293823038	0.9234780816028589	0.9255395228386503	0
94.82470784641069	0.923482900177385	0.9255606309517943	0
94.99165275459099	0.9234876742200059	0.9255810864148043	0
95.15859766277129	0.923492404149034	0.925600927791806	0
95.32554257095158	0.9234970903778621	0.9256201914386992	0
95.49248747913188	0.923501733315159	0.9256389116070228	0
95.65943238731218	0.9235063333650421	0.9256571205447187	0
95.82637729549249	0.9235108909272313	0.9256748485937499	0
95.99332220367279	0.9235154063971869	0.9256921242845376	0
96.16026711185309	0.923519880166231	0.9257089744271978	0
96.32721202003339	0.9235243126216571	0.9257254241995707	0
96.49415692821368	0.9235287041468299	0.9257414972320458	0
96.661101836394	0.9235330551212718	0.9257572156891979	0
96.8280467445743	0.9235373659207459	0.9257726003482589	0
96.99499165275459	0.9235416369173277	0.9257876706744559	0
97.16193656093489	0.9235458684794728	0.92580244489326	0
97.32888146911519	0.923550060972078	0.9258169400595899	0
97.49582637729549	0.9235542147565388	0.9258311721240283	0
97.6627712854758	0.9235583301908011	0.9258451559961067	0
97.8297161936561	0.923562407629412	0.9258589056047283	0
97.9966611018364	0.9235664474235645	0.9258724339557923	0
98.1636060100167	0.9235704499211419	0.9258857531870961	0
98.33055091819699	0.9235744154667587	0.9258988746205898	0
98.49749582637729	0.9235783444017996	0.9259118088120596	0
98.6644407345576	0.9235822370644576	0.925924565598321	0
98.8313856427379	0.9235860937897694	0.9259371541420037	0
98.9983305509182	0.9235899149096498	0.925949582974008	0
99.1652754590985	0.9235937007529256	0.9259618600337187	0
99.3322203672788	0.9235974516453678	0.9259739927070576	0
99.49916527545909	0.9236011679097232	0.9259859878624566	0
99.6661101836394	0.9236048498657448	0.9259978518848383	0
99.8330550918197	0.9236084978302218	0.9260095907076796	0
100.0	0.9236121121170091	0.926021209843246	0
